# Supplementary material for: A Real-World Data Observational Analysis of the Impact of Liposomal Amphotericin B on Renal Function Using Machine Learning in Critically Ill Patients
Source: Antibiotics (Basel). 2024 Aug 12;13(8):760. doi: 10.3390/antibiotics13080760 (PMC11350854; doi:10.3390/antibiotics13080760)
Supplement: Supplementary file 1 [file antibiotics-13-00760-s001.zip]

Archive with 1 entries (1 files):
- antibiotics-3124650-supplemenatry.pdf
